# Supplementary material for: Laser Ablation on Isostatic Graphite—A New Way to Create Exfoliated Graphite
Source: Materials (Basel). 2022 Aug 9;15(16):5474. doi: 10.3390/ma15165474 (PMC9410218; doi:10.3390/ma15165474)
Supplement: Supplementary file 1 [file materials-15-05474-s001.zip]

Archive with 1 entries (1 files):
- materials-1808322-supplementary.pdf
